# Supplementary material for: Adverse Childhood Experiences, Genetic Susceptibility, and the Risk of Osteoporosis: A Cohort Study
Source: Medicina (Kaunas). 2025 Jul 30;61(8):1387. doi: 10.3390/medicina61081387 (PMC12388128; doi:10.3390/medicina61081387)
Supplement: Supplementary file 1 [file medicina-61-01387-s001.zip]

Archive with 1 entries (1 files):
- medicina-3679335-supplementary.pdf
